# Supplementary material for: Impaired activation of plasmacytoid dendritic cells via toll-like receptor 7/9 and STING is mediated by melanoma-derived immunosuppressive cytokines and metabolic drift
Source: Front Immunol. 2024 Jan 3;14:1227648. doi: 10.3389/fimmu.2023.1227648 (PMC10795195; doi:10.3389/fimmu.2023.1227648)
Supplement: Supplementary file 1 [file DataSheet_1.zip]

Archive with 12 entries (12 files):
- Supplementary Data 1.xlsx
- Supplementary Data 2.xlsx
- Supplementary Image 1.JPEG
- Supplementary Image 2.JPEG
- Supplementary Image 3.JPEG
- Supplementary Image 4.JPEG
- Supplementary Image 5.PNG
- Supplementary Image 6.PNG
- Supplementary Image 7.JPEG
- Supplementary Image 8.JPEG
- Supplementary Image 9.JPEG
- Supplementary Tables.docx
