# Supplementary material for: Impaired activation of plasmacytoid dendritic cells via toll-like receptor 7/9 and STING is mediated by melanoma-derived immunosuppressive cytokines and metabolic drift
Source: Front Immunol. 2024 Jan 3;14:1227648. doi: 10.3389/fimmu.2023.1227648 (PMC10795195; doi:10.3389/fimmu.2023.1227648)
Supplement: Supplementary file 1 [file DataSheet_1.zip › Supplementary Data 1.xlsx]

## Sheet: SN-mel146 vs RPMI CTRL hallmark
NAME	ES	NES	FDR q-val
HALLMARK_GLYCOLYSIS	-0.35415	-1.53763	0.019287
HALLMARK_HYPOXIA	-0.39695	-1.75857	0.001938
HALLMARK_IL6_JAK_STAT3_SIGNALING	-0.407	-1.55862	0.016723
HALLMARK_INFLAMMATORY_RESPONSE	-0.36767	-1.62104	0.011883
HALLMARK_INTERFERON_ALPHA_RESPONSE	-0.61583	-2.38747	0
HALLMARK_INTERFERON_GAMMA_RESPONSE	-0.5132	-2.25872	0
HALLMARK_MYC_TARGETS_V1	-0.4844	-2.10378	0
HALLMARK_MYC_TARGETS_V2	-0.4111	-1.49792	0.021672
HALLMARK_MYOGENESIS	0.340925	1.36736	0.170701
HALLMARK_PROTEIN_SECRETION	-0.37838	-1.50118	0.022778
HALLMARK_TGF_BETA_SIGNALING	0.415097	1.39646	0.193281
HALLMARK_TNFA_SIGNALING_VIA_NFKB	-0.51001	-2.21522	0
HALLMARK_UNFOLDED_PROTEIN_RESPONSE	-0.38615	-1.56782	0.018025

## Sheet: SN-mel336 vs RPMI CTRL hallmark
NAME	ES	NES	FDR q-val
HALLMARK_INTERFERON_ALPHA_RESPONSE	-0.74982	-2.71363	0
HALLMARK_INTERFERON_GAMMA_RESPONSE	-0.61413	-2.4201	0

## Sheet: SN-mel146 vs RPMI CTRL kegg
NAME	ES	NES	FDR q-val
KEGG_ALLOGRAFT_REJECTION	-0.46428	-1.49999	0.136311
KEGG_AMINO_SUGAR_AND_NUCLEOTIDE_SUGAR_METABOLISM	-0.41452	-1.45296	0.186816
KEGG_ANTIGEN_PROCESSING_AND_PRESENTATION	-0.57601	-2.14933	0
KEGG_AUTOIMMUNE_THYROID_DISEASE	-0.55931	-1.94287	0.005704
KEGG_CYTOKINE_CYTOKINE_RECEPTOR_INTERACTION	-0.39146	-1.74819	0.025415
KEGG_CYTOSOLIC_DNA_SENSING_PATHWAY	-0.58472	-2.12983	0
KEGG_GAP_JUNCTION	-0.39689	-1.53925	0.122505
KEGG_GLYCOLYSIS_GLUCONEOGENESIS	-0.38745	-1.39942	0.242926
KEGG_O_GLYCAN_BIOSYNTHESIS	-0.5211	-1.54918	0.122435
KEGG_PHENYLALANINE_METABOLISM	-0.57676	-1.56418	0.116829
KEGG_PROTEASOME	-0.67713	-2.26533	0
KEGG_PROTEIN_EXPORT	-0.6158	-1.82012	0.015621
KEGG_REGULATION_OF_AUTOPHAGY	-0.46811	-1.52347	0.129047
KEGG_RIBOSOME	-0.50829	-1.99103	0.002553
KEGG_RIG_I_LIKE_RECEPTOR_SIGNALING_PATHWAY	-0.4975	-1.87512	0.010178
KEGG_STEROID_HORMONE_BIOSYNTHESIS	-0.51846	-1.63821	0.069732
KEGG_TOLL_LIKE_RECEPTOR_SIGNALING_PATHWAY	-0.45009	-1.80123	0.016038
KEGG_TYROSINE_METABOLISM	-0.45784	-1.51033	0.133241

## Sheet: SN-mel336 vs RPMI CTRL kegg
NAME	ES	NES	FDR q-val
KEGG_BIOSYNTHESIS_OF_UNSATURATED_FATTY_ACIDS	0.543094	1.53247	0.249131
KEGG_BUTANOATE_METABOLISM	0.50456	1.61866	0.195522
KEGG_CYTOSOLIC_DNA_SENSING_PATHWAY	-0.47659	-1.5324	0.24489
KEGG_GLUTATHIONE_METABOLISM	0.434986	1.46758	0.23195
KEGG_INOSITOL_PHOSPHATE_METABOLISM	0.415208	1.48004	0.238917
KEGG_O_GLYCAN_BIOSYNTHESIS	-0.59394	-1.65382	0.201541
KEGG_PROPANOATE_METABOLISM	0.479478	1.51589	0.238757
KEGG_PROTEASOME	-0.67639	-2.13174	0
KEGG_RIBOSOME	0.458124	1.74119	0.177591
KEGG_TYROSINE_METABOLISM	-0.51449	-1.61286	0.21993
KEGG_VALINE_LEUCINE_AND_ISOLEUCINE_DEGRADATION	0.506291	1.70203	0.136913

## Sheet: SN-mel146 vs RPMI CTRL reactome
NAME	ES	NES	FDR q-val
REACTOME_3_UTR_MEDIATED_TRANSLATIONAL_REGULATION	-0.525747	-2.1343	7.48649e-05
REACTOME_ACTIVATION_OF_NF_KAPPAB_IN_B_CELLS	-0.563307	-2.01991	0.00109487
REACTOME_ACTIVATION_OF_THE_MRNA_UPON_BINDING_OF_THE_CAP_BINDING_COMPLEX_AND_EIFS_AND_SUBSEQUENT_BINDING_TO_43S	-0.532404	-1.95183	0.00267489
REACTOME_AMINE_LIGAND_BINDING_RECEPTORS	-0.513856	-1.55531	0.0902932
REACTOME_AMYLOIDS	-0.388749	-1.38675	0.211036
REACTOME_ANTIGEN_PRESENTATION_FOLDING_ASSEMBLY_AND_PEPTIDE_LOADING_OF_CLASS_I_MHC	-0.709289	-1.9595	0.00270564
REACTOME_ANTIGEN_PROCESSING_CROSS_PRESENTATION	-0.503557	-1.88529	0.00588242
REACTOME_APC_C_CDC20_MEDIATED_DEGRADATION_OF_MITOTIC_PROTEINS	-0.572526	-2.15878	0
REACTOME_APC_C_CDH1_MEDIATED_DEGRADATION_OF_CDC20_AND_OTHER_APC_C_CDH1_TARGETED_PROTEINS_IN_LATE_MITOSIS_EARLY_G1	-0.54681	-2.01165	0.00128868
REACTOME_APOPTOSIS	-0.37096	-1.55029	0.0925032
REACTOME_ASSEMBLY_OF_THE_PRE_REPLICATIVE_COMPLEX	-0.55028	-2.02277	0.00112803
REACTOME_AUTODEGRADATION_OF_CDH1_BY_CDH1_APC_C	-0.607222	-2.2154	0
REACTOME_AUTODEGRADATION_OF_THE_E3_UBIQUITIN_LIGASE_COP1	-0.628067	-2.19967	0
REACTOME_BIOSYNTHESIS_OF_THE_N_GLYCAN_PRECURSOR_DOLICHOL_LIPID_LINKED_OLIGOSACCHARIDE_LLO_AND_TRANSFER_TO_A_NASCENT_PROTEIN	-0.514448	-1.58761	0.0753288
REACTOME_CDK_MEDIATED_PHOSPHORYLATION_AND_REMOVAL_OF_CDC6	-0.673841	-2.35208	0
REACTOME_CDT1_ASSOCIATION_WITH_THE_CDC6_ORC_ORIGIN_COMPLEX	-0.649984	-2.28473	0
REACTOME_CELL_CYCLE_CHECKPOINTS	-0.409097	-1.65935	0.0487224
REACTOME_CHEMOKINE_RECEPTORS_BIND_CHEMOKINES	-0.476127	-1.61453	0.0676684
REACTOME_CHOLESTEROL_BIOSYNTHESIS	-0.510745	-1.44428	0.167327
REACTOME_CLASS_A1_RHODOPSIN_LIKE_RECEPTORS	-0.343997	-1.52126	0.104882
REACTOME_CLASS_I_MHC_MEDIATED_ANTIGEN_PROCESSING_PRESENTATION	-0.308957	-1.3707	0.22807
REACTOME_COLLAGEN_FORMATION	-0.412707	-1.43174	0.173029
REACTOME_COMPLEMENT_CASCADE	-0.515086	-1.51215	0.110465
REACTOME_CROSS_PRESENTATION_OF_SOLUBLE_EXOGENOUS_ANTIGENS_ENDOSOMES	-0.461806	-1.61	0.0677094
REACTOME_CYCLIN_E_ASSOCIATED_EVENTS_DURING_G1_S_TRANSITION_	-0.590133	-2.14237	7.88051e-05
REACTOME_CYTOKINE_SIGNALING_IN_IMMUNE_SYSTEM	-0.345004	-1.57043	0.0839948
REACTOME_CYTOSOLIC_TRNA_AMINOACYLATION	-0.527666	-1.54811	0.0911522
REACTOME_DEADENYLATION_DEPENDENT_MRNA_DECAY	-0.421367	-1.44193	0.167804
REACTOME_DEPOSITION_OF_NEW_CENPA_CONTAINING_NUCLEOSOMES_AT_THE_CENTROMERE	-0.409863	-1.42861	0.173621
REACTOME_DESTABILIZATION_OF_MRNA_BY_AUF1_HNRNP_D0	-0.66296	-2.31789	0
REACTOME_DESTABILIZATION_OF_MRNA_BY_TRISTETRAPROLIN_TTP	-0.505325	-1.40708	0.191105
REACTOME_DIABETES_PATHWAYS	-0.375132	-1.54105	0.093108
REACTOME_DNA_REPLICATION	-0.380153	-1.65134	0.0520191
REACTOME_DOWNSTREAM_SIGNALING_EVENTS_OF_B_CELL_RECEPTOR_BCR	-0.439668	-1.7311	0.0282866
REACTOME_ER_PHAGOSOME_PATHWAY	-0.670015	-2.40857	0
REACTOME_FORMATION_OF_THE_TERNARY_COMPLEX_AND_SUBSEQUENTLY_THE_43S_COMPLEX	-0.547516	-1.89269	0.00532003
REACTOME_G_ALPHA_I_SIGNALLING_EVENTS	-0.337205	-1.4351	0.171196
REACTOME_G0_AND_EARLY_G1	-0.473891	-1.41429	0.18493
REACTOME_G1_S_SPECIFIC_TRANSCRIPTION	-0.485911	-1.34122	0.249446
REACTOME_G1_S_TRANSITION	-0.444766	-1.78311	0.0173456
REACTOME_GAP_JUNCTION_TRAFFICKING	-0.559685	-1.60569	0.0691029
REACTOME_GLYCOLYSIS	-0.537821	-1.61111	0.0684973
REACTOME_GPCR_DOWNSTREAM_SIGNALING	-0.289674	-1.36779	0.229738
REACTOME_GPCR_LIGAND_BINDING	-0.341583	-1.56519	0.0848245
REACTOME_HIV_INFECTION	-0.349521	-1.52316	0.10478
REACTOME_HOST_INTERACTIONS_OF_HIV_FACTORS	-0.412869	-1.68387	0.0406432
REACTOME_INFLUENZA_LIFE_CYCLE	-0.467794	-1.9356	0.00312466
REACTOME_INFLUENZA_VIRAL_RNA_TRANSCRIPTION_AND_REPLICATION	-0.518373	-2.07311	0.000314873
REACTOME_INTERFERON_ALPHA_BETA_SIGNALING	-0.659541	-2.37276	0
REACTOME_INTERFERON_GAMMA_SIGNALING	-0.420212	-1.54841	0.0924176
REACTOME_INTERFERON_SIGNALING	-0.429804	-1.80397	0.0143641
REACTOME_IRON_UPTAKE_AND_TRANSPORT	-0.413467	-1.34391	0.24812
REACTOME_M_G1_TRANSITION	-0.520519	-1.99049	0.00170134
REACTOME_MEIOTIC_RECOMBINATION	-0.415634	-1.50791	0.112228
REACTOME_METABOLISM_OF_MRNA	-0.476987	-2.11334	0.00014
REACTOME_METABOLISM_OF_PROTEINS	-0.36267	-1.70024	0.036877
REACTOME_METABOLISM_OF_RNA	-0.454269	-2.06475	0.000350171
REACTOME_MITOCHONDRIAL_PROTEIN_IMPORT	-0.446262	-1.5472	0.0905058
REACTOME_MITOTIC_G1_G1_S_PHASES	-0.426278	-1.76354	0.0212015
REACTOME_MITOTIC_M_M_G1_PHASES	-0.360974	-1.56726	0.0847976
REACTOME_NONSENSE_MEDIATED_DECAY_ENHANCED_BY_THE_EXON_JUNCTION_COMPLEX	-0.470394	-1.91096	0.00401423
REACTOME_OLFACTORY_SIGNALING_PATHWAY	-0.512656	-1.84266	0.00949258
REACTOME_ORC1_REMOVAL_FROM_CHROMATIN	-0.609164	-2.28374	0
REACTOME_P53_DEPENDENT_G1_DNA_DAMAGE_RESPONSE	-0.610125	-2.17938	0
REACTOME_P53_INDEPENDENT_G1_S_DNA_DAMAGE_CHECKPOINT	-0.596323	-2.08986	0.000202817
REACTOME_PACKAGING_OF_TELOMERE_ENDS	-0.431113	-1.37774	0.220638
REACTOME_PEPTIDE_CHAIN_ELONGATION	-0.53217	-2.06592	0.000364178
REACTOME_PEPTIDE_LIGAND_BINDING_RECEPTORS	-0.384881	-1.59325	0.0749151
REACTOME_PREFOLDIN_MEDIATED_TRANSFER_OF_SUBSTRATE_TO_CCT_TRIC	-0.452657	-1.41686	0.184219
REACTOME_REGULATION_OF_APOPTOSIS	-0.491921	-1.76162	0.0212339
REACTOME_REGULATION_OF_BETA_CELL_DEVELOPMENT	-0.455199	-1.3466	0.249693
REACTOME_REGULATION_OF_IFNA_SIGNALING	-0.652133	-1.96669	0.00261691
REACTOME_REGULATION_OF_MITOTIC_CELL_CYCLE	-0.534628	-2.02073	0.00108775
REACTOME_REGULATION_OF_MRNA_STABILITY_BY_PROTEINS_THAT_BIND_AU_RICH_ELEMENTS	-0.562325	-2.15838	0
REACTOME_REGULATION_OF_ORNITHINE_DECARBOXYLASE_ODC	-0.64095	-2.2341	0
REACTOME_RIG_I_MDA5_MEDIATED_INDUCTION_OF_IFN_ALPHA_BETA_PATHWAYS	-0.440076	-1.64629	0.0530341
REACTOME_RNA_POL_I_PROMOTER_OPENING	-0.468159	-1.59181	0.0745505
REACTOME_RNA_POL_I_RNA_POL_III_AND_MITOCHONDRIAL_TRANSCRIPTION	-0.35507	-1.39865	0.198917
REACTOME_RNA_POL_I_TRANSCRIPTION	-0.389502	-1.44079	0.166984
REACTOME_S_PHASE	-0.517785	-2.08584	0.000193999
REACTOME_SCF_BETA_TRCP_MEDIATED_DEGRADATION_OF_EMI1	-0.657997	-2.32548	0
REACTOME_SCFSKP2_MEDIATED_DEGRADATION_OF_P27_P21	-0.631184	-2.22452	0
REACTOME_SIGNALING_BY_WNT	-0.462959	-1.69108	0.0390004
REACTOME_SRP_DEPENDENT_COTRANSLATIONAL_PROTEIN_TARGETING_TO_MEMBRANE	-0.557064	-2.27715	0
REACTOME_SYNTHESIS_OF_DNA	-0.545912	-2.16979	0
REACTOME_TRAF6_MEDIATED_IRF7_ACTIVATION	-0.650782	-1.99928	0.00152423
REACTOME_TRANSCRIPTION	-0.311368	-1.35766	0.240909
REACTOME_TRANSLATION	-0.542987	-2.28855	0
REACTOME_UNFOLDED_PROTEIN_RESPONSE	-0.394082	-1.47771	0.135936
REACTOME_VIF_MEDIATED_DEGRADATION_OF_APOBEC3G	-0.654706	-2.33174	0

## Sheet: SN-mel336 vs RPMI CTRL reactome
NAME	ES	NES	FDR q-val
REACTOME_ACTIVATION_OF_KAINATE_RECEPTORS_UPON_GLUTAMATE_BINDING	0.542839	1.67871	0.113205
REACTOME_ACTIVATION_OF_NF_KAPPAB_IN_B_CELLS	-0.546906	-1.79432	0.0128032
REACTOME_ACTIVATION_OF_THE_PRE_REPLICATIVE_COMPLEX	-0.486146	-1.45986	0.177573
REACTOME_ADP_SIGNALLING_THROUGH_P2RY1	0.597256	1.70767	0.108115
REACTOME_ADP_SIGNALLING_THROUGH_P2RY12	0.552569	1.57281	0.220017
REACTOME_AMINE_LIGAND_BINDING_RECEPTORS	-0.58912	-1.65628	0.0484943
REACTOME_AMYLOIDS	-0.431299	-1.41567	0.219908
REACTOME_ANTIGEN_ACTIVATES_B_CELL_RECEPTOR_LEADING_TO_GENERATION_OF_SECOND_MESSENGERS	0.563486	1.73818	0.0906173
REACTOME_ANTIGEN_PRESENTATION_FOLDING_ASSEMBLY_AND_PEPTIDE_LOADING_OF_CLASS_I_MHC	-0.652771	-1.71018	0.0289457
REACTOME_ANTIGEN_PROCESSING_CROSS_PRESENTATION	-0.531727	-1.84161	0.00794718
REACTOME_ANTIVIRAL_MECHANISM_BY_IFN_STIMULATED_GENES	-0.4189	-1.43055	0.199463
REACTOME_APC_C_CDC20_MEDIATED_DEGRADATION_OF_MITOTIC_PROTEINS	-0.519687	-1.75093	0.0200127
REACTOME_APC_C_CDH1_MEDIATED_DEGRADATION_OF_CDC20_AND_OTHER_APC_C_CDH1_TARGETED_PROTEINS_IN_LATE_MITOSIS_EARLY_G1	-0.546771	-1.85391	0.00676201
REACTOME_APOPTOSIS	-0.4143	-1.5682	0.0900497
REACTOME_ARMS_MEDIATED_ACTIVATION	0.620325	1.69089	0.111609
REACTOME_ASSEMBLY_OF_THE_PRE_REPLICATIVE_COMPLEX	-0.584579	-1.97725	0.00100281
REACTOME_AUTODEGRADATION_OF_CDH1_BY_CDH1_APC_C	-0.593549	-1.94583	0.00155523
REACTOME_AUTODEGRADATION_OF_THE_E3_UBIQUITIN_LIGASE_COP1	-0.638717	-2.05087	0.000383967
REACTOME_CDK_MEDIATED_PHOSPHORYLATION_AND_REMOVAL_OF_CDC6	-0.662028	-2.12927	0
REACTOME_CDT1_ASSOCIATION_WITH_THE_CDC6_ORC_ORIGIN_COMPLEX	-0.63513	-2.07688	0.000290544
REACTOME_CELL_CYCLE_CHECKPOINTS	-0.433787	-1.60007	0.0686636
REACTOME_CLASS_A1_RHODOPSIN_LIKE_RECEPTORS	-0.376486	-1.5032	0.139469
REACTOME_COLLAGEN_FORMATION	-0.467518	-1.52783	0.124486
REACTOME_CROSS_PRESENTATION_OF_SOLUBLE_EXOGENOUS_ANTIGENS_ENDOSOMES	-0.509835	-1.6472	0.0505401
REACTOME_CTNNB1_PHOSPHORYLATION_CASCADE	0.580973	1.51638	0.23473
REACTOME_CYCLIN_E_ASSOCIATED_EVENTS_DURING_G1_S_TRANSITION_	-0.590608	-1.99737	0.0010029
REACTOME_CYTOKINE_SIGNALING_IN_IMMUNE_SYSTEM	-0.395412	-1.60766	0.0668256
REACTOME_CYTOSOLIC_TRNA_AMINOACYLATION	-0.540123	-1.49586	0.144636
REACTOME_DARPP_32_EVENTS	0.523539	1.50198	0.249264
REACTOME_DESTABILIZATION_OF_MRNA_BY_AUF1_HNRNP_D0	-0.647923	-2.13842	0
REACTOME_DNA_REPLICATION	-0.420963	-1.65278	0.0490219
REACTOME_DOWNSTREAM_SIGNALING_EVENTS_OF_B_CELL_RECEPTOR_BCR	-0.403467	-1.44163	0.192507
REACTOME_ER_PHAGOSOME_PATHWAY	-0.658626	-2.17946	0
REACTOME_EXTRACELLULAR_MATRIX_ORGANIZATION	-0.409647	-1.41361	0.216391
REACTOME_G_BETA_GAMMA_SIGNALLING_THROUGH_PI3KGAMMA	0.581921	1.66558	0.118245
REACTOME_G_PROTEIN_BETA_GAMMA_SIGNALLING	0.581635	1.74867	0.10899
REACTOME_G1_S_TRANSITION	-0.447819	-1.66681	0.0449255
REACTOME_GLUCAGON_TYPE_LIGAND_RECEPTORS	0.514647	1.54235	0.229308
REACTOME_GLUTATHIONE_CONJUGATION	0.635237	1.74371	0.098143
REACTOME_GPCR_LIGAND_BINDING	-0.353011	-1.45135	0.185205
REACTOME_HOST_INTERACTIONS_OF_HIV_FACTORS	-0.379405	-1.41464	0.218139
REACTOME_IL_2_SIGNALING	0.463133	1.5204	0.240213
REACTOME_INHIBITION_OF_VOLTAGE_GATED_CA2_CHANNELS_VIA_GBETA_GAMMA_SUBUNITS	0.59069	1.75959	0.193762
REACTOME_INTERFERON_ALPHA_BETA_SIGNALING	-0.758441	-2.56188	0
REACTOME_INTERFERON_GAMMA_SIGNALING	-0.567145	-1.88161	0.00478158
REACTOME_INTERFERON_SIGNALING	-0.536677	-2.03474	0.000454675
REACTOME_M_G1_TRANSITION	-0.559556	-1.94924	0.00159121
REACTOME_MEIOSIS	-0.415681	-1.47907	0.160655
REACTOME_MEIOTIC_RECOMBINATION	-0.481242	-1.6251	0.0617797
REACTOME_MITOTIC_G1_G1_S_PHASES	-0.379005	-1.43779	0.191859
REACTOME_MITOTIC_M_M_G1_PHASES	-0.418075	-1.61371	0.0644204
REACTOME_MRNA_SPLICING	-0.389462	-1.44075	0.190878
REACTOME_NA_CL_DEPENDENT_NEUROTRANSMITTER_TRANSPORTERS	-0.653545	-1.62499	0.0603112
REACTOME_NEGATIVE_REGULATORS_OF_RIG_I_MDA5_SIGNALING	-0.592042	-1.73232	0.0244619
REACTOME_NEUROTRANSMITTER_RELEASE_CYCLE	-0.510013	-1.50886	0.137958
REACTOME_O_LINKED_GLYCOSYLATION_OF_MUCINS	-0.601851	-1.94188	0.00147338
REACTOME_OLFACTORY_SIGNALING_PATHWAY	-0.559504	-1.83498	0.00857007
REACTOME_ORC1_REMOVAL_FROM_CHROMATIN	-0.618906	-2.11692	0
REACTOME_P53_DEPENDENT_G1_DNA_DAMAGE_RESPONSE	-0.613641	-2.0051	0.000901215
REACTOME_P53_INDEPENDENT_G1_S_DNA_DAMAGE_CHECKPOINT	-0.594569	-1.92334	0.00246371
REACTOME_PACKAGING_OF_TELOMERE_ENDS	-0.488177	-1.47001	0.167245
REACTOME_PEPTIDE_CHAIN_ELONGATION	0.447393	1.75081	0.128013
REACTOME_PEPTIDE_LIGAND_BINDING_RECEPTORS	-0.394807	-1.472	0.16742
REACTOME_PLATELET_HOMEOSTASIS	0.411201	1.54745	0.234184
REACTOME_POST_TRANSLATIONAL_PROTEIN_MODIFICATION	-0.389532	-1.50947	0.139995
REACTOME_PROLONGED_ERK_ACTIVATION_EVENTS	0.55524	1.53351	0.23014
REACTOME_PROSTACYCLIN_SIGNALLING_THROUGH_PROSTACYCLIN_RECEPTOR	0.655157	1.75438	0.154282
REACTOME_REGULATION_OF_APOPTOSIS	-0.53578	-1.76887	0.016779
REACTOME_REGULATION_OF_GENE_EXPRESSION_IN_BETA_CELLS	-0.583477	-1.48723	0.152512
REACTOME_REGULATION_OF_IFNA_SIGNALING	-0.601485	-1.68066	0.0392136
REACTOME_REGULATION_OF_MITOTIC_CELL_CYCLE	-0.492212	-1.72782	0.0247662
REACTOME_REGULATION_OF_MRNA_STABILITY_BY_PROTEINS_THAT_BIND_AU_RICH_ELEMENTS	-0.514586	-1.79944	0.0126067
REACTOME_REGULATION_OF_ORNITHINE_DECARBOXYLASE_ODC	-0.61411	-1.97333	0.00100201
REACTOME_REGULATION_OF_WATER_BALANCE_BY_RENAL_AQUAPORINS	0.469302	1.57275	0.20555
REACTOME_RIG_I_MDA5_MEDIATED_INDUCTION_OF_IFN_ALPHA_BETA_PATHWAYS	-0.466624	-1.60051	0.0699519
REACTOME_RNA_POL_I_PROMOTER_OPENING	-0.49092	-1.55151	0.10323
REACTOME_RNA_POL_I_RNA_POL_III_AND_MITOCHONDRIAL_TRANSCRIPTION	-0.399955	-1.44276	0.19384
REACTOME_RNA_POL_I_TRANSCRIPTION	-0.442581	-1.50589	0.139027
REACTOME_S_PHASE	-0.494176	-1.82151	0.00971046
REACTOME_SCF_BETA_TRCP_MEDIATED_DEGRADATION_OF_EMI1	-0.65485	-2.13845	0
REACTOME_SCFSKP2_MEDIATED_DEGRADATION_OF_P27_P21	-0.616246	-2.00459	0.000819286
REACTOME_SIGNALING_BY_WNT	-0.44893	-1.51538	0.135668
REACTOME_SYNTHESIS_OF_DNA	-0.557245	-1.99421	0.000925752
REACTOME_TERMINATION_OF_O_GLYCAN_BIOSYNTHESIS	-0.61994	-1.61632	0.0645891
REACTOME_THROMBIN_SIGNALLING_THROUGH_PROTEINASE_ACTIVATED_RECEPTORS_PARS	0.6397	1.96156	0.0492284
REACTOME_THROMBOXANE_SIGNALLING_THROUGH_TP_RECEPTOR	0.561825	1.61479	0.168149
REACTOME_TRAF6_MEDIATED_IRF7_ACTIVATION	-0.585645	-1.71291	0.0288439
REACTOME_VIF_MEDIATED_DEGRADATION_OF_APOBEC3G	-0.625574	-1.99144	0.000859627

## Sheet: SN-mel146 vs RPMI CTRL go
NAME	ES	NES	FDR q-val
GO_ADP_METABOLIC_PROCESS	-0.465531	-1.58921	0.194294
GO_AMINO_SUGAR_METABOLIC_PROCESS	-0.445708	-1.50432	0.246195
GO_ANAPHASE_PROMOTING_COMPLEX_DEPENDENT_CATABOLIC_PROCESS	-0.523784	-1.99635	0.0260015
GO_ANDROGEN_METABOLIC_PROCESS	-0.554026	-1.68977	0.148865
GO_ANTIGEN_PROCESSING_AND_PRESENTATION	-0.367614	-1.62487	0.170615
GO_ANTIGEN_PROCESSING_AND_PRESENTATION_OF_EXOGENOUS_PEPTIDE_ANTIGEN_VIA_MHC_CLASS_I	-0.600186	-2.1686	0.00679056
GO_ANTIGEN_PROCESSING_AND_PRESENTATION_OF_PEPTIDE_ANTIGEN	-0.358955	-1.52952	0.224379
GO_ANTIGEN_PROCESSING_AND_PRESENTATION_OF_PEPTIDE_ANTIGEN_VIA_MHC_CLASS_I	-0.563581	-2.21105	0.00364657
GO_ANTIMICROBIAL_HUMORAL_RESPONSE	-0.488457	-1.58632	0.195989
GO_APOPTOTIC_MITOCHONDRIAL_CHANGES	-0.426147	-1.53987	0.219874
GO_ATP_GENERATION_FROM_ADP	-0.514674	-1.63843	0.165133
GO_B_CELL_PROLIFERATION	-0.512695	-1.68845	0.146757
GO_BLOOD_VESSEL_ENDOTHELIAL_CELL_MIGRATION	-0.564935	-1.67108	0.155141
GO_C21_STEROID_HORMONE_METABOLIC_PROCESS	-0.608566	-1.7968	0.0825744
GO_CAMP_BIOSYNTHETIC_PROCESS	-0.650358	-1.73342	0.117858
GO_CARTILAGE_DEVELOPMENT_INVOLVED_IN_ENDOCHONDRAL_BONE_MORPHOGENESIS	-0.611767	-1.66998	0.152956
GO_CELL_CHEMOTAXIS	-0.368712	-1.54801	0.216337
GO_CELL_DEATH_IN_RESPONSE_TO_OXIDATIVE_STRESS	-0.64259	-1.76079	0.0999165
GO_CELL_MIGRATION_INVOLVED_IN_SPROUTING_ANGIOGENESIS	-0.629733	-1.64801	0.166278
GO_CELLULAR_HORMONE_METABOLIC_PROCESS	-0.40045	-1.54812	0.217453
GO_CELLULAR_PIGMENTATION	-0.441651	-1.52796	0.225826
GO_CELLULAR_RESPONSE_TO_EPIDERMAL_GROWTH_FACTOR_STIMULUS	-0.552462	-1.57112	0.208409
GO_CELLULAR_RESPONSE_TO_HYDROGEN_PEROXIDE	-0.493214	-1.83275	0.0659246
GO_CELLULAR_RESPONSE_TO_INTERFERON_BETA	-0.587711	-1.56193	0.214855
GO_CELLULAR_RESPONSE_TO_INTERFERON_GAMMA	-0.454122	-1.85483	0.0640411
GO_CELLULAR_RESPONSE_TO_INTERLEUKIN_1	-0.518128	-1.95372	0.031977
GO_CELLULAR_RESPONSE_TO_OXIDATIVE_STRESS	-0.395719	-1.71027	0.131298
GO_CELLULAR_RESPONSE_TO_OXYGEN_LEVELS	-0.436175	-1.80827	0.0752902
GO_CELLULAR_RESPONSE_TO_REACTIVE_OXYGEN_SPECIES	-0.401034	-1.57886	0.201784
GO_CELLULAR_RESPONSE_TO_VASCULAR_ENDOTHELIAL_GROWTH_FACTOR_STIMULUS	-0.499826	-1.54088	0.223369
GO_CELLULAR_RESPONSE_TO_VIRUS	-0.719839	-2.07589	0.0130596
GO_CHEMOKINE_MEDIATED_SIGNALING_PATHWAY	-0.542241	-1.96278	0.0319688
GO_CHROMATIN_SILENCING_AT_RDNA	-0.559829	-1.70182	0.138818
GO_COLLAGEN_FIBRIL_ORGANIZATION	-0.47323	-1.52615	0.22648
GO_CYCLIC_NUCLEOTIDE_BIOSYNTHETIC_PROCESS	-0.63891	-1.9754	0.0301681
GO_CYTOKINE_MEDIATED_SIGNALING_PATHWAY	-0.354138	-1.68088	0.14965
GO_CYTOPLASMIC_PATTERN_RECOGNITION_RECEPTOR_SIGNALING_PATHWAY	-0.493192	-1.58795	0.194991
GO_DEFENSE_RESPONSE_TO_GRAM_POSITIVE_BACTERIUM	-0.442704	-1.55109	0.219561
GO_DEFENSE_RESPONSE_TO_OTHER_ORGANISM	-0.328106	-1.54987	0.217288
GO_DEFENSE_RESPONSE_TO_VIRUS	-0.466203	-1.95891	0.0312423
GO_DOPAMINE_METABOLIC_PROCESS	-0.505578	-1.51487	0.238954
GO_EMBRYONIC_DIGIT_MORPHOGENESIS	-0.445552	-1.60891	0.182577
GO_EMBRYONIC_PLACENTA_DEVELOPMENT	-0.440527	-1.65536	0.164401
GO_ENDOPLASMIC_RETICULUM_TO_CYTOSOL_TRANSPORT	-0.517656	-1.54038	0.222994
GO_ENERGY_COUPLED_PROTON_TRANSPORT_DOWN_ELECTROCHEMICAL_GRADIENT	-0.544877	-1.55522	0.2173
GO_EPIBOLY	-0.535594	-1.55956	0.214514
GO_EPIDERMIS_MORPHOGENESIS	-0.624601	-1.83399	0.0667059
GO_EPITHELIAL_CELL_DEVELOPMENT	-0.357724	-1.52264	0.229604
GO_ESTABLISHMENT_OF_PROTEIN_LOCALIZATION_TO_ENDOPLASMIC_RETICULUM	-0.526314	-2.12852	0.00552138
GO_FEAR_RESPONSE	-0.533036	-1.6373	0.164975
GO_FORMATION_OF_PRIMARY_GERM_LAYER	-0.377852	-1.51258	0.241876
GO_FORMATION_OF_TRANSLATION_PREINITIATION_COMPLEX	-0.530831	-1.5073	0.244754
GO_GLUCOSE_CATABOLIC_PROCESS	-0.51442	-1.53587	0.223945
GO_HEART_GROWTH	-0.55641	-1.64456	0.163094
GO_HEXOSE_CATABOLIC_PROCESS	-0.481083	-1.65135	0.166863
GO_HUMORAL_IMMUNE_RESPONSE	-0.393566	-1.65618	0.165124
GO_INNATE_IMMUNE_RESPONSE_ACTIVATING_CELL_SURFACE_RECEPTOR_SIGNALING_PATHWAY	-0.38682	-1.57066	0.204925
GO_INTESTINAL_EPITHELIAL_CELL_DIFFERENTIATION	-0.681814	-1.83923	0.0681825
GO_INTRINSIC_APOPTOTIC_SIGNALING_PATHWAY_IN_RESPONSE_TO_ENDOPLASMIC_RETICULUM_STRESS	-0.470112	-1.5021	0.248873
GO_IRE1_MEDIATED_UNFOLDED_PROTEIN_RESPONSE	-0.462415	-1.66575	0.157055
GO_KERATINOCYTE_DIFFERENTIATION	-0.431756	-1.54296	0.222264
GO_LABYRINTHINE_LAYER_DEVELOPMENT	-0.442869	-1.50513	0.246115
GO_LACTATION	-0.460237	-1.50962	0.244418
GO_LEUKOCYTE_CHEMOTAXIS	-0.408054	-1.63256	0.164141
GO_LYMPHOCYTE_CHEMOTAXIS	-0.655009	-2.05646	0.013966
GO_LYMPHOCYTE_MIGRATION	-0.567206	-1.89847	0.0465689
GO_MATURATION_OF_5_8S_RRNA	-0.537187	-1.65361	0.165348
GO_MATURATION_OF_SSU_RRNA	-0.55433	-1.83737	0.0660744
GO_MATURATION_OF_SSU_RRNA_FROM_TRICISTRONIC_RRNA_TRANSCRIPT_SSU_RRNA_5_8S_RRNA_LSU_RRNA_	-0.536852	-1.73292	0.11663
GO_MODULATION_OF_TRANSCRIPTION_IN_OTHER_ORGANISM_INVOLVED_IN_SYMBIOTIC_INTERACTION	-0.637187	-1.84689	0.0661479
GO_MONOCYTE_CHEMOTAXIS	-0.632608	-2.03175	0.0181082
GO_MONOSACCHARIDE_CATABOLIC_PROCESS	-0.428644	-1.52985	0.225126
GO_MULTI_MULTICELLULAR_ORGANISM_PROCESS	-0.376607	-1.64039	0.163962
GO_MUSCLE_CELL_DEVELOPMENT	-0.371561	-1.534	0.222919
GO_MUSCLE_CELL_PROLIFERATION	-0.607317	-1.60489	0.186902
GO_MYELOID_LEUKOCYTE_MIGRATION	-0.434566	-1.69197	0.149682
GO_N_ACETYLGLUCOSAMINE_METABOLIC_PROCESS	-0.663121	-1.77321	0.0913661
GO_NADH_METABOLIC_PROCESS	-0.476403	-1.54003	0.222158
GO_NATURAL_KILLER_CELL_ACTIVATION	-0.465831	-1.65033	0.164835
GO_NATURAL_KILLER_CELL_ACTIVATION_INVOLVED_IN_IMMUNE_RESPONSE	-0.636999	-1.88201	0.0503468
GO_NATURAL_KILLER_CELL_MEDIATED_IMMUNITY	-0.597893	-1.752	0.103846
GO_NCRNA_PROCESSING	-0.350081	-1.64746	0.165736
GO_NEGATIVE_REGULATION_OF_ACTIN_FILAMENT_POLYMERIZATION	-0.464928	-1.55473	0.216601
GO_NEGATIVE_REGULATION_OF_ADAPTIVE_IMMUNE_RESPONSE	-0.50592	-1.63459	0.164167
GO_NEGATIVE_REGULATION_OF_APOPTOTIC_SIGNALING_PATHWAY	-0.347369	-1.50077	0.24976
GO_NEGATIVE_REGULATION_OF_ENDOTHELIAL_CELL_APOPTOTIC_PROCESS	-0.568481	-1.70959	0.130471
GO_NEGATIVE_REGULATION_OF_EPITHELIAL_CELL_APOPTOTIC_PROCESS	-0.556248	-1.78676	0.086455
GO_NEGATIVE_REGULATION_OF_EXTRINSIC_APOPTOTIC_SIGNALING_PATHWAY	-0.48632	-1.914	0.0414361
GO_NEGATIVE_REGULATION_OF_EXTRINSIC_APOPTOTIC_SIGNALING_PATHWAY_VIA_DEATH_DOMAIN_RECEPTORS	-0.564896	-1.81409	0.0738865
GO_NEGATIVE_REGULATION_OF_IMMUNE_EFFECTOR_PROCESS	-0.38189	-1.51619	0.239242
GO_NEGATIVE_REGULATION_OF_INNATE_IMMUNE_RESPONSE	-0.544362	-1.80812	0.0737787
GO_NEGATIVE_REGULATION_OF_LEUKOCYTE_MEDIATED_IMMUNITY	-0.4515	-1.53653	0.224255
GO_NEGATIVE_REGULATION_OF_LYMPHOCYTE_MEDIATED_IMMUNITY	-0.548726	-1.78466	0.0847802
GO_NEGATIVE_REGULATION_OF_MULTI_ORGANISM_PROCESS	-0.360724	-1.50806	0.244632
GO_NEGATIVE_REGULATION_OF_PROTEIN_MATURATION	-0.577619	-1.78022	0.0869991
GO_NEGATIVE_REGULATION_OF_PROTEIN_POLYMERIZATION	-0.450535	-1.5681	0.207363
GO_NEGATIVE_REGULATION_OF_SIGNAL_TRANSDUCTION_IN_ABSENCE_OF_LIGAND	-0.569433	-1.76607	0.0961087
GO_NEGATIVE_REGULATION_OF_VIRAL_TRANSCRIPTION	-0.53058	-1.59178	0.19632
GO_NEURON_FATE_SPECIFICATION	-0.588316	-1.71493	0.127804
GO_NIK_NF_KAPPAB_SIGNALING	-0.556162	-2.16314	0.00509292
GO_NUCLEAR_TRANSCRIBED_MRNA_CATABOLIC_PROCESS_NONSENSE_MEDIATED_DECAY	-0.429264	-1.75727	0.101632
GO_NUCLEOSIDE_DIPHOSPHATE_METABOLIC_PROCESS	-0.401659	-1.53339	0.222687
GO_NUCLEOTIDE_PHOSPHORYLATION	-0.459801	-1.6158	0.175856
GO_NUCLEOTIDE_SUGAR_BIOSYNTHETIC_PROCESS	-0.591346	-1.67644	0.153224
GO_NUCLEOTIDE_SUGAR_METABOLIC_PROCESS	-0.520136	-1.64056	0.165357
GO_ORGAN_GROWTH	-0.449086	-1.65801	0.164428
GO_ORGAN_REGENERATION	-0.397677	-1.54453	0.220957
GO_PIGMENT_GRANULE_LOCALIZATION	-0.551596	-1.61757	0.174606
GO_PLACENTA_DEVELOPMENT	-0.406431	-1.67135	0.156659
GO_POSITIVE_REGULATION_OF_ADHERENS_JUNCTION_ORGANIZATION	-0.541634	-1.58201	0.199775
GO_POSITIVE_REGULATION_OF_CALCIUM_ION_IMPORT	-0.476959	-1.65071	0.166083
GO_POSITIVE_REGULATION_OF_CALCIUM_ION_TRANSPORT	-0.401713	-1.60156	0.185737
GO_POSITIVE_REGULATION_OF_CAMP_METABOLIC_PROCESS	-0.465284	-1.74745	0.107338
GO_POSITIVE_REGULATION_OF_CELL_JUNCTION_ASSEMBLY	-0.511459	-1.5501	0.218279
GO_POSITIVE_REGULATION_OF_CELL_MATRIX_ADHESION	-0.474899	-1.56112	0.213318
GO_POSITIVE_REGULATION_OF_CHEMOTAXIS	-0.392273	-1.6036	0.18601
GO_POSITIVE_REGULATION_OF_CYCLIC_NUCLEOTIDE_METABOLIC_PROCESS	-0.468316	-1.84626	0.064587
GO_POSITIVE_REGULATION_OF_CYSTEINE_TYPE_ENDOPEPTIDASE_ACTIVITY_INVOLVED_IN_APOPTOTIC_SIGNALING_PATHWAY	-0.549977	-1.50624	0.245399
GO_POSITIVE_REGULATION_OF_ENDOTHELIAL_CELL_MIGRATION	-0.435585	-1.61951	0.173259
GO_POSITIVE_REGULATION_OF_ERK1_AND_ERK2_CASCADE	-0.38103	-1.58319	0.199271
GO_POSITIVE_REGULATION_OF_LEUKOCYTE_CHEMOTAXIS	-0.418094	-1.5903	0.195587
GO_POSITIVE_REGULATION_OF_LEUKOCYTE_MIGRATION	-0.389271	-1.55707	0.217318
GO_POSITIVE_REGULATION_OF_LIGASE_ACTIVITY	-0.444238	-1.78767	0.0871167
GO_POSITIVE_REGULATION_OF_LYMPHOCYTE_MIGRATION	-0.517028	-1.53456	0.223391
GO_POSITIVE_REGULATION_OF_MITOCHONDRIAL_MEMBRANE_PERMEABILITY	-0.641656	-1.72601	0.122183
GO_POSITIVE_REGULATION_OF_NEURAL_PRECURSOR_CELL_PROLIFERATION	-0.555229	-1.85049	0.0654987
GO_POSITIVE_REGULATION_OF_NEUROBLAST_PROLIFERATION	-0.585982	-1.67041	0.154177
GO_POSITIVE_REGULATION_OF_NUCLEOTIDE_METABOLIC_PROCESS	-0.394299	-1.57848	0.200868
GO_POSITIVE_REGULATION_OF_PROTEIN_COMPLEX_DISASSEMBLY	-0.621094	-1.81721	0.0731888
GO_POSITIVE_REGULATION_OF_PROTEIN_DEPOLYMERIZATION	-0.586064	-1.59763	0.190125
GO_POSITIVE_REGULATION_OF_PROTEIN_TYROSINE_KINASE_ACTIVITY	-0.550664	-1.83191	0.0651471
GO_POSITIVE_REGULATION_OF_SMOOTH_MUSCLE_CELL_PROLIFERATION	-0.415829	-1.5	0.248635
GO_POSITIVE_REGULATION_OF_TRANSCRIPTION_FROM_RNA_POLYMERASE_II_PROMOTER_IN_RESPONSE_TO_STRESS	-0.588802	-1.68317	0.148209
GO_POSITIVE_REGULATION_OF_TRANSLATIONAL_INITIATION	-0.542453	-1.57624	0.203014
GO_POSITIVE_REGULATION_OF_VASCULATURE_DEVELOPMENT	-0.388883	-1.5913	0.195578
GO_POSITIVE_REGULATION_OF_VASODILATION	-0.537221	-1.64541	0.165076
GO_PROSTANOID_BIOSYNTHETIC_PROCESS	-0.607391	-1.69171	0.148032
GO_PROSTANOID_METABOLIC_PROCESS	-0.529452	-1.62503	0.171908
GO_PROTEIN_HETEROOLIGOMERIZATION	-0.386802	-1.53032	0.226748
GO_PROTEIN_HETEROTETRAMERIZATION	-0.551492	-1.65958	0.164011
GO_PROTEIN_LOCALIZATION_TO_ENDOPLASMIC_RETICULUM	-0.381667	-1.57084	0.206031
GO_PROTEIN_REFOLDING	-0.687525	-1.94812	0.0334962
GO_REACTIVE_OXYGEN_SPECIES_METABOLIC_PROCESS	-0.385567	-1.50829	0.245523
GO_REGULATION_OF_BONE_DEVELOPMENT	-0.570871	-1.55305	0.217538
GO_REGULATION_OF_CALCIUM_ION_TRANSPORT	-0.350952	-1.53522	0.223621
GO_REGULATION_OF_CAMP_METABOLIC_PROCESS	-0.429613	-1.71612	0.127989
GO_REGULATION_OF_CELLULAR_AMINE_METABOLIC_PROCESS	-0.405287	-1.58079	0.20037
GO_REGULATION_OF_CELLULAR_AMINO_ACID_METABOLIC_PROCESS	-0.55564	-2.06347	0.0138812
GO_REGULATION_OF_CYCLIC_NUCLEOTIDE_METABOLIC_PROCESS	-0.41052	-1.68377	0.149238
GO_REGULATION_OF_DNA_TEMPLATED_TRANSCRIPTION_IN_RESPONSE_TO_STRESS	-0.404494	-1.5007	0.248634
GO_REGULATION_OF_EXTRINSIC_APOPTOTIC_SIGNALING_PATHWAY	-0.432901	-1.82112	0.0720023
GO_REGULATION_OF_EXTRINSIC_APOPTOTIC_SIGNALING_PATHWAY_IN_ABSENCE_OF_LIGAND	-0.534693	-1.7916	0.0853966
GO_REGULATION_OF_GASTRULATION	-0.494992	-1.57096	0.207241
GO_REGULATION_OF_LEUKOCYTE_CHEMOTAXIS	-0.400418	-1.5658	0.209734
GO_REGULATION_OF_LIGASE_ACTIVITY	-0.370779	-1.55044	0.219143
GO_REGULATION_OF_MACROPHAGE_CHEMOTAXIS	-0.592022	-1.58945	0.195513
GO_REGULATION_OF_MACROPHAGE_DERIVED_FOAM_CELL_DIFFERENTIATION	-0.578301	-1.73869	0.113261
GO_REGULATION_OF_MEMBRANE_PERMEABILITY	-0.433009	-1.63698	0.163853
GO_REGULATION_OF_MITOCHONDRIAL_FISSION	-0.582169	-1.60281	0.185699
GO_REGULATION_OF_NEUROBLAST_PROLIFERATION	-0.518407	-1.57122	0.209703
GO_REGULATION_OF_NITRIC_OXIDE_SYNTHASE_BIOSYNTHETIC_PROCESS	-0.620488	-1.725	0.121283
GO_REGULATION_OF_ODONTOGENESIS	-0.533132	-1.53004	0.226057
GO_REGULATION_OF_PEPTIDYL_SERINE_PHOSPHORYLATION_OF_STAT_PROTEIN	-0.662084	-1.93691	0.0339626
GO_REGULATION_OF_POSITIVE_CHEMOTAXIS	-0.519001	-1.5149	0.240166
GO_REGULATION_OF_RESPONSE_TO_CYTOKINE_STIMULUS	-0.402923	-1.68971	0.146983
GO_REGULATION_OF_SMOOTH_MUSCLE_CELL_PROLIFERATION	-0.392197	-1.54866	0.217834
GO_REGULATION_OF_SYNAPTIC_TRANSMISSION_GLUTAMATERGIC	-0.51865	-1.80938	0.07591
GO_REGULATION_OF_TELOMERASE_RNA_LOCALIZATION_TO_CAJAL_BODY	-0.606589	-1.64064	0.166863
GO_REGULATION_OF_TYPE_I_INTERFERON_MEDIATED_SIGNALING_PATHWAY	-0.593129	-1.98834	0.0271128
GO_REGULATION_OF_VASCULAR_PERMEABILITY	-0.504746	-1.54211	0.222413
GO_REGULATION_OF_VASCULATURE_DEVELOPMENT	-0.346405	-1.52786	0.224763
GO_RELEASE_OF_CYTOCHROME_C_FROM_MITOCHONDRIA	-0.538258	-1.56128	0.214479
GO_RESPONSE_TO_AUDITORY_STIMULUS	-0.54776	-1.60456	0.18591
GO_RESPONSE_TO_DSRNA	-0.492883	-1.83834	0.0672203
GO_RESPONSE_TO_EXOGENOUS_DSRNA	-0.543867	-1.88712	0.0487564
GO_RESPONSE_TO_HYDROGEN_PEROXIDE	-0.404701	-1.62113	0.174061
GO_RESPONSE_TO_INTERFERON_BETA	-0.5476	-1.61404	0.176995
GO_RESPONSE_TO_INTERFERON_GAMMA	-0.417244	-1.74496	0.108671
GO_RESPONSE_TO_INTERLEUKIN_1	-0.476182	-1.90342	0.044982
GO_RESPONSE_TO_OXYGEN_LEVELS	-0.357666	-1.64524	0.163714
GO_RESPONSE_TO_PAIN	-0.490687	-1.52595	0.224432
GO_RESPONSE_TO_REACTIVE_OXYGEN_SPECIES	-0.376284	-1.64634	0.165571
GO_RESPONSE_TO_TUMOR_NECROSIS_FACTOR	-0.376837	-1.67627	0.151571
GO_RESPONSE_TO_TYPE_I_INTERFERON	-0.633476	-2.35898	0
GO_RESPONSE_TO_VIRUS	-0.460039	-2.0473	0.0152958
GO_RETINOL_METABOLIC_PROCESS	-0.547995	-1.63627	0.163455
GO_RIBONUCLEOPROTEIN_COMPLEX_BIOGENESIS	-0.326979	-1.55605	0.217313
GO_RIBONUCLEOSIDE_DIPHOSPHATE_METABOLIC_PROCESS	-0.449589	-1.62027	0.173546
GO_RIBOSOMAL_LARGE_SUBUNIT_ASSEMBLY	-0.576925	-1.72275	0.122008
GO_RIBOSOMAL_LARGE_SUBUNIT_BIOGENESIS	-0.569882	-1.96958	0.0306402
GO_RIBOSOMAL_SMALL_SUBUNIT_BIOGENESIS	-0.51221	-1.78637	0.0849867
GO_RIBOSOME_ASSEMBLY	-0.530344	-1.85519	0.065983
GO_RIBOSOME_BIOGENESIS	-0.425236	-1.94151	0.034787
GO_RRNA_METABOLIC_PROCESS	-0.425833	-1.888	0.0500759
GO_SKIN_DEVELOPMENT	-0.379925	-1.62812	0.168758
GO_SMOOTH_MUSCLE_CELL_DIFFERENTIATION	-0.530366	-1.63363	0.164164
GO_SMOOTH_MUSCLE_CONTRACTION	-0.445523	-1.54002	0.220883
GO_T_CELL_ACTIVATION_INVOLVED_IN_IMMUNE_RESPONSE	-0.521295	-1.87641	0.0522108
GO_T_CELL_DIFFERENTIATION_INVOLVED_IN_IMMUNE_RESPONSE	-0.47578	-1.51234	0.240996
GO_TOXIN_TRANSPORT	-0.471845	-1.59346	0.195032
GO_TRANSLATIONAL_INITIATION	-0.457125	-1.93969	0.0343458
GO_VASCULAR_PROCESS_IN_CIRCULATORY_SYSTEM	-0.365596	-1.52609	0.225423
GO_VASCULOGENESIS	-0.510644	-1.75707	0.100078
GO_VASOCONSTRICTION	-0.567662	-1.68825	0.145099
GO_VASODILATION	-0.658012	-1.93132	0.0347195

## Sheet: SN-mel336 vs RPMI CTRL go
NAME	ES	NES	FDR q-val
GO_ANTIGEN_PROCESSING_AND_PRESENTATION_OF_EXOGENOUS_PEPTIDE_ANTIGEN_VIA_MHC_CLASS_I	-0.624534	-2.11644	0.000703596
GO_ANTIGEN_PROCESSING_AND_PRESENTATION_OF_PEPTIDE_ANTIGEN_VIA_MHC_CLASS_I	-0.576078	-2.05684	0.00415254
GO_BONE_GROWTH	-0.640552	-1.69339	0.229514
GO_CELLULAR_RESPONSE_TO_INTERFERON_GAMMA	-0.486752	-1.79849	0.146374
GO_CHROMATIN_SILENCING_AT_RDNA	-0.572147	-1.68317	0.221252
GO_DEFENSE_RESPONSE_TO_OTHER_ORGANISM	-0.422386	-1.77681	0.133409
GO_DEFENSE_RESPONSE_TO_VIRUS	-0.565191	-2.1531	0.00053271
GO_DOPAMINERGIC_NEURON_DIFFERENTIATION	-0.631518	-1.7619	0.147217
GO_DORSAL_VENTRAL_PATTERN_FORMATION	-0.500512	-1.7266	0.193126
GO_EPITHELIAL_CELL_MORPHOGENESIS	-0.544484	-1.71182	0.206175
GO_FEMALE_GENITALIA_DEVELOPMENT	-0.665088	-1.6924	0.217874
GO_HINDLIMB_MORPHOGENESIS	-0.559997	-1.69874	0.223488
GO_INTERFERON_GAMMA_MEDIATED_SIGNALING_PATHWAY	-0.529068	-1.79089	0.13205
GO_NEGATIVE_REGULATION_OF_INNATE_IMMUNE_RESPONSE	-0.618605	-1.90071	0.0380216
GO_NEGATIVE_REGULATION_OF_KIDNEY_DEVELOPMENT	-0.696495	-1.73767	0.183447
GO_NEGATIVE_REGULATION_OF_TYPE_I_INTERFERON_PRODUCTION	-0.570905	-1.76566	0.146935
GO_NEGATIVE_REGULATION_OF_VIRAL_GENOME_REPLICATION	-0.648077	-2.03313	0.00485485
GO_NEGATIVE_REGULATION_OF_VIRAL_PROCESS	-0.54686	-1.91093	0.0343931
GO_NEGATIVE_REGULATION_OF_VIRAL_TRANSCRIPTION	-0.642925	-1.79837	0.136143
GO_NIK_NF_KAPPAB_SIGNALING	-0.508205	-1.78974	0.125993
GO_O_GLYCAN_PROCESSING	-0.516969	-1.67276	0.24282
GO_ORGAN_GROWTH	-0.4986	-1.69327	0.222829
GO_POSITIVE_REGULATION_OF_INTERFERON_ALPHA_PRODUCTION	-0.677867	-1.68968	0.218256
GO_REGULATION_OF_BONE_DEVELOPMENT	-0.678844	-1.71131	0.200027
GO_REGULATION_OF_CAMP_MEDIATED_SIGNALING	-0.642441	-1.7913	0.139947
GO_REGULATION_OF_CELLULAR_AMINO_ACID_METABOLIC_PROCESS	-0.563964	-1.88524	0.0409387
GO_REGULATION_OF_EPITHELIAL_CELL_DIFFERENTIATION_INVOLVED_IN_KIDNEY_DEVELOPMENT	-0.707267	-1.75253	0.159321
GO_REGULATION_OF_INTERFERON_ALPHA_PRODUCTION	-0.669977	-1.77694	0.14059
GO_REGULATION_OF_SYMBIOSIS_ENCOMPASSING_MUTUALISM_THROUGH_PARASITISM	-0.440035	-1.72295	0.195162
GO_REGULATION_OF_TYPE_I_INTERFERON_MEDIATED_SIGNALING_PATHWAY	-0.554952	-1.73512	0.181256
GO_REGULATION_OF_VIRAL_GENOME_REPLICATION	-0.563192	-1.94736	0.0216783
GO_RESPONSE_TO_INTERFERON_ALPHA	-0.708157	-1.89556	0.0370201
GO_RESPONSE_TO_INTERFERON_BETA	-0.731269	-2.03488	0.00582582
GO_RESPONSE_TO_INTERFERON_GAMMA	-0.453255	-1.71726	0.201166
GO_RESPONSE_TO_TYPE_I_INTERFERON	-0.727217	-2.41487	0
GO_RESPONSE_TO_VIRUS	-0.491607	-1.97773	0.0155786
GO_STEM_CELL_PROLIFERATION	-0.511185	-1.68759	0.216773
