# Supplementary material for: Impaired activation of plasmacytoid dendritic cells via toll-like receptor 7/9 and STING is mediated by melanoma-derived immunosuppressive cytokines and metabolic drift
Source: Front Immunol. 2024 Jan 3;14:1227648. doi: 10.3389/fimmu.2023.1227648 (PMC10795195; doi:10.3389/fimmu.2023.1227648)
Supplement: Supplementary file 1 [file DataSheet_1.zip › Supplementary Data 2.xlsx]

## Sheet: PDC signature
PDC signature
BCL11A
CD2AP
CLEC4C
IL3RA
TCF4
TCL1A
TLR7
TLR9

## Sheet: I-III-IFNs signature
I-IFNs/III-IFNs signature
IFNA1
IFNA10
IFNA13
IFNA14
IFNA16
IFNA17
IFNA2
IFNA21
IFNA4
IFNA5
IFNA6
IFNA7
IFNA8
IFNB1
IFNL1
IFNL2
IFNL3
IFNL4

## Sheet: IFN-a response signature
HALLMARK_INTERFERON ALPHA RESPONSE signature
ADAR
B2M
BATF2
BST2
C1S
CASP1
CASP8
CCRL2
CD47
CD74
CMPK2
CNP
CSF1
CXCL10
CXCL11
DDX60
DHX58
EIF2AK2
ELF1
EPSTI1
MVB12A
TENT5A
CMTR1
GBP2
GBP4
GMPR
HERC6
HLA-C
IFI27
IFI30
IFI35
IFI44
IFI44L
IFIH1
IFIT2
IFIT3
IFITM1
IFITM2
IFITM3
IL15
IL4R
IL7
IRF1
IRF2
IRF7
IRF9
ISG15
ISG20
LAMP3
LAP3
LGALS3BP
LPAR6
LY6E
MOV10
MX1
NCOA7
NMI
NUB1
OAS1
OASL
OGFR
PARP12
PARP14
PARP9
PLSCR1
PNPT1
HELZ2
PROCR
PSMA3
PSMB8
PSMB9
PSME1
PSME2
RIPK2
RNF31
RSAD2
RTP4
SAMD9
SAMD9L
SELL
SLC25A28
SP110
STAT2
TAP1
TDRD7
TMEM140
TRAFD1
TRIM14
TRIM21
TRIM25
TRIM26
TRIM5
TXNIP
UBA7
UBE2L6
USP18
WARS1

## Sheet: IL-10 signature
REACTOME_INTERLEUKIN 10 SIGNALING signature
CCL19
CCL2
CCL20
CCL22
CCL3
CCL3L1
CCL3L3
CCL4
CCL5
CCR1
CCR2
CCR5
CD80
CD86
CSF1
CSF2
CSF3
CXCL1
CXCL10
CXCL2
CXCL8
FCER2
FPR1
ICAM1
IL10
IL10RA
IL10RB
IL12A
IL12B
IL18
IL1A
IL1B
IL1R1
IL1R2
IL1RN
IL6
JAK1
LIF
PTAFR
PTGS2
STAT3
TIMP1
TNF
TNFRSF1A
TNFRSF1B
TYK2

## Sheet: TGF-b signature
HALLMARK_TGFB SIGNALING signature
ACVR1
APC
ARID4B
BCAR3
BMP2
BMPR1A
BMPR2
CDH1
CDK9
CDKN1C
CTNNB1
ENG
FKBP1A
FNTA
FURIN
HDAC1
HIPK2
ID1
ID2
ID3
IFNGR2
JUNB
KLF10
LEFTY2
LTBP2
MAP3K7
NCOR2
NOG
PMEPA1
PPM1A
PPP1CA
PPP1R15A
RAB31
RHOA
SERPINE1
SKI
SKIL
SLC20A1
SMAD1
SMAD3
SMAD6
SMAD7
SMURF1
SMURF2
SPTBN1
TGFB1
TGFBR1
TGIF1
THBS1
TJP1
TRIM33
UBE2D3
WWTR1
XIAP

## Sheet: STING signature
REACTOME_STING MEDIATED INDUCTION OF HOST IMMUNE RESPONSES signature
CGAS
DDX41
DTX4
IFI16
IRF3
MRE11
NLRC3
NLRP4
PRKDC
STAT6
STING1
TBK1
TREX1
TRIM21
XRCC5
XRCC6
